# Supplementary material for: Intestinal Microbiota and Derived Metabolites in Myocardial Fibrosis and Postoperative Atrial Fibrillation
Source: Int J Mol Sci. 2024 May 30;25(11):6037. doi: 10.3390/ijms25116037 (PMC11173100; doi:10.3390/ijms25116037)
Supplement: Supplementary file 1 [file ijms-25-06037-s001.zip]

Archive with 1 entries (1 files):
- ijms-3015714-supplementary.pdf
